# Supplementary material for: Atheists and Agnostics Are More Reflective than Religious Believers: Four Empirical Studies and a Meta-Analysis
Source: PLoS One. 2016 Apr 7;11(4):e0153039. doi: 10.1371/journal.pone.0153039 (PMC4824409; doi:10.1371/journal.pone.0153039)
Supplement: S1 Text — (XLSX) [file pone.0153039.s001.xlsx]

## Sheet: Sheet1
Winter 2013	Fixed first position	Boredom Proneness Scale
Study 1
	Randomized	Abbreviated Math Anxiety Scale
		Abusive Supervision
		Adult ADHD Self-Report Scale (Screener version)
		Ambivalent Sexism Scale
		Autism Quotient - 5-item subscale
		Autonomy and Relatedness Values Scale
		Bicultural Identity Integration Scale (for Chinese Participants)
		Big Five Inventory - Agreeableness
		Gender Collective Self-Esteem
		Concern for Appropriateness Scale And Self Monitoring
		Conversational Indirectness Scale
		Dimensional Obsessive-Compulsive Scale
		Dispositional Self-Control Scale
		Five-Facet Mindfulness Questionnaire: Facet Three, Facet Five
		Food Craving Scale: Shortened
		General Interests Scale
		Importance of Goals (long or short)
		Modern Racism Scale
		Perceptions of Romantic Partner's Expressivity
		Regulatory Focus Questionnaire -- Pride
		Regulatory Mode
		Religious Belief Scale
		Rosenberg Self Esteem Scale
		Self Construal Scale
		Short Schwartz Values Survey
		Social Phobia Inventory
		Social Value Orientation
		State Trait Inventory of Cognitive and Somatic Anxiety
		Ten Item Personality Inventory
	Fixed last position	Buss-Perry Aggression Questionnaire
Spring 2013	Fixed first position	Boredom Proneness Scale
Study 2
	randomized in 2nd and 3rd positions	Big Five Inventory (Agreeableness subcale) - Partner
		Narcissistic Personality Inventory (16) - Self
	Randomized in 4th to 32nd positions	Approach and Avoidance Temperament
		Abbreviated Math Anxiety Scale
		Autism Quotient (Subscale)
		Autonomy and Relatedness Values Scale
		Abusive Supervision Items
		Adult ADHD Self-Report Scale (Screener version)
		Big Five Inventory (Conscientiousness subscale)
		The Bicultural Identity Integration Scale (Chinese)
		Brief Self Control Scale
		Concern for Appropriateness/Ability to Modify Self-Presentation
		The Dimensional Obsessive-Compulsive Scale
		Food Craving Scale Shortened
		Five Factor Mindfulness Questionnaire
		General Interests Survey
		General Trust Scale
		Importance of Goal Scale
		Modern Racism Scale
		Maximization Scale
		Perceptions of Romantic Partner's Expressivity
		Restrained Eating Scale
		Regulatory Focus Questionnaire - Pride
		Religious Belief Scale
		Regulatory Mode Scale
		Rosenberg Self Esteem Scale
		Self-Construal Scale
		Marlowe-Crowne Social Desirability Scale (Short Form)
		Short Schwartz Values Survey
		State–Trait Inventory for Cognitive and Somatic Anxiety (trait part)
		Social Value Orientation
	randomized in 33rd and 34th positions	Big Five Inventory (Agreeableness subcale) - Partner
		Narcissistic Personality Inventory (16) - Partner
	Fixed last position	Buss Perry Aggression Questionnaire
Fall 2013	Fixed first position	Boredom Proneness scale
Study 3
	Randomized	Abbreviated Math Anxiety Survey
		Abusive Supervision Items
		Actively Open-minded Thinking scale
		Adult ADHD Self-Report Scale
		Aggression Questionnaire
		Approach/Avoidance temperament
		Autonomy and Relatedness Values Scale
		Big Five Inventory - Agreeableness
		Depression Anxiety and Stress Scale
		Five Factor Mindfulness Questionnaire
		General Interest Scale
		Importance of Goals
		Marlowe-Crowne Social Desirability Scale (Short Form)
		Maximization Scale
		Mind Wandering: Spontaneous, Mind Wandering: Deliberate
		Modern Racism Scale
		Perceptions of Romantic Partner's Expressivity
		Regulatory Focus Questionnaire--Pride
		Regulatory Mode Scale
		Religious Belief Scale
		Restrained Eating Scale
		Rosenberg Self-Esteem Scale
		Self Construal Scale
		Self-Control Scale
		Social phobia inventory
		Social Value Orientation
		State-Trait Inventory of Cognitive and Somatic Anxiety
		Ten Item Personality Inventory
		The Dimensional Obsessive-Compulsive Scale
	Fixed last position	Buss-Perry Aggression Questionnaire
Winter 2014	Fixed first position	Boredom Proneness scale
Study 4
	Randomized	Abbreviated Math Anxiety Survey
		Abusive Supervision Items
		Academic Identity
		Academic Motivation
		Adult ADHD Self-Report Scale
		Aitken Procrastination Inventory
		Ambivalent Sexism INventory
		Approach/Avoidance Temperament
		Autonomy and Relatedness Values Scale
		Big Five Inventory - Agreeableness
		Depression Anxiety and Stress Scale
		Entrepreneurial Beliefs
		Entrepreneurial Intention Questionnaire
		Food Craving Scale Shortened
		General Interest Scale
		Importance of Goals
		Lay theory of culture
		Leadership Motivation
		MacArthur Scale of Subjective Social Status
		Marlowe-Crowne Social Desirability Scale (Short Form) (SDS) - 6 questions
		Maximization Scale (MS) - 13 questions
		Modern Racism Scale
		Negative Self-Portrayal Scale
		Regulatory Focus Questionnaire - Price
		Regulatory Mode Scale
		Religious Belief Scale
		Restrained Eating Scale
		Rosenberg Self-Esteem Scale
		Self Concept Clarity
		Self Construal Scale
		Self-Control Efficacy
		Self-Control Instrumentality
		Situational Wisdom Scale
		Social Dominance Orientation
		Social Phobia Inventory
		Social Value Orientation
		State-Trait Inventory for Cognitive & Somatic Anxiety
		The Dimensional Obsessive-Compulsive Scale
		Trait Self-Control
	Fixed last position	Buss-Perry Aggression Questionnaire
